# Supplementary material for: Unveiling the Catalytic Roles of DsBBS1 and DsBBS2 in the Bibenzyl Biosynthesis of Dendrobium sinense
Source: Molecules. 2024 Aug 3;29(15):3682. doi: 10.3390/molecules29153682 (PMC11314366; doi:10.3390/molecules29153682)
Supplement: Supplementary file 1 [file molecules-29-03682-s001.zip]

Archive with 3 entries (3 files):
- Figure S1.png
- Figure S2.png
- Supplementary Table S1.xlsx
