# Supplementary material for: Unveiling the Catalytic Roles of DsBBS1 and DsBBS2 in the Bibenzyl Biosynthesis of Dendrobium sinense
Source: Molecules. 2024 Aug 3;29(15):3682. doi: 10.3390/molecules29153682 (PMC11314366; doi:10.3390/molecules29153682)
Supplement: Supplementary file 1 [file molecules-29-03682-s001.zip › Supplementary Table S1.xlsx]

## Sheet: Sheet1
Primer names	Primer sequences
DsBBS2-F	TTAGCTTGTTCTTCGATCACATC	Gene clone
DsBBS2-R	CACGTAAGAGGAACAGTGGATTA
DsBBS2-HisTag-F	TGGGTCGCGGATCCGAATTCTGTAAAACGACGGCCAGT	Prokaryotic expression
DsBBS2-HisTag-R	GCAAGCTTGTCGACGGAGCTCAATAGGAACACTGCGGAG
DsBBS1-S	AGGCCTCACTGTCGAAAC	RT-qPCR primers
DsBBS1-A	CCCTTCACGTAAGAGGAACA
DsBBS2-S	AGGCCTCACTGTCGAAAC
DsBBS2-A	CCCTTCACGTAAGAGGAACA
ACBP2-S	GTAGATCGTGGCCACCTAAAG
ACBP2-A	CGAAGGCTTCTCTCTCACAAA
ADF11-S	TTGACTTCGTCACCCAAGAAA
ADF11-A	CCATCTAAGTCTCGCCTGAATC
LP	GAAAACGGTTTGGAGTCCTTC	Three primer method
RP	TAAGACGTACACATGCGCTTG
LBb1.3	ATTTTGCCGATTTCGGAAC
DsBBS1-pBI121-F	ACACGGGGGACTCTAGAGCAAAACACAAAAGCTTGTCAC	Eukaryotic expression
DsBBS1-pBI121-R	GGGACTGACCACCCGGGAATAGGAACACTGCGGAGGACG
DsBBS2-pBI121-F	ACACGGGGGACTCTAGATCAGTTTACTTCTAGCAGCTACT
DsBBS2-pBI121-R	GGGACTGACCACCCGGGGAAAGGGACACTGCGTAGAACTA
